# Supplementary material for: Evaluation of a Monte Carlo based EPID system for patient‐specific IMRT and VMAT quality assurance
Source: J Appl Clin Med Phys. 2025 Jul 15;26(7):e70178. doi: 10.1002/acm2.70178 (PMC12260258; doi:10.1002/acm2.70178)
Supplement: Supplementary file 2 — Supporting Information [file ACM2-26-e70178-s001.zip]

Archive with 7 entries (7 files):
- 2025-07630-f04-z-4c.eps
- 2025-07630-f05-z-4c.eps
- 2025-07630-f06-z-4c.eps
- 2025-07630-f07-z-4c.eps
- 2025-07630-f08-z-4c.eps
- 2025-07630-f09-z-4c.eps
- 2025-07630-f10-z-4c.eps
